# Supplementary material for: A de novo approach to disentangle partner identity and function in holobiont systems
Source: Microbiome. 2018 Jun 9;6:105. doi: 10.1186/s40168-018-0481-9 (PMC5994019; doi:10.1186/s40168-018-0481-9)
Supplement: Supplementary file 2 — Taxonomic assignment of SRC assembled contigs with MEGAN6 for the holobiont models M1 and M2. (XLSX 23 kb) [file 40168_2018_481_MOESM2_ESM.xlsx]

## Sheet: Feuil1
	M1
	Phylum	Order	species	# contigs from	% contigs from
				meta-transcriptome	meta-transcriptome
	Cnidaria
		Scleractinia
			Orbicella faveolata	71143	0.12
			Acropora digitifera	9537	1.6%
	Dinoflagellata
		Suessiales
			Symbiodinium microadriaticum	148409	25.6%
			Symbiodinium sp. Clade C	210	0.03%
			unclassified Symbdiodinium	33	0.005%
	Bacteria and Archeae			1417	0.24%
	Viruses			31	0.005%
	Other Eukaryotes			80481	13.9%
	Unassigned			276609	47.8%
	M2
	Phylum	Order	species	# contigs from	% contigs from
				meta-transcriptome	meta-transcriptome
	Porifera
		Haplosclerida
			Xestospongia muta	11	0.009%
			Amphimedon queenslandica	33810	29.7%
	Bacteria and Archeae			21318	18.7%
	Viruses			58	0.05%
	Other Eukaryotes			8923	7.8%
	Unassigned			49666	43.6%
