# Supplementary material for: A de novo approach to disentangle partner identity and function in holobiont systems
Source: Microbiome. 2018 Jun 9;6:105. doi: 10.1186/s40168-018-0481-9 (PMC5994019; doi:10.1186/s40168-018-0481-9)
Supplement: Supplementary file 3 — Details of common GO annotations M1 and M2 our contigs versus previous studies. (XLSX 38 kb) [file 40168_2018_481_MOESM3_ESM.xlsx]

## Sheet: M1 - SRC - Host (BP)
Host (BP)
term_ID	description	value
GO:0008152	metabolic process	819
GO:0035556	intracellular signal transduction	779
GO:0007165	signal transduction	527
GO:0006355	regulation of transcription, DNA-templated	474
GO:0006811	ion transport	467
GO:0006508	proteolysis	423
GO:0006396	RNA processing	266
GO:0006751	glutathione catabolic process	257
GO:0007154	cell communication	256
GO:0009190	cyclic nucleotide biosynthetic process	250
GO:0006886	intracellular protein transport	230
GO:0005975	carbohydrate metabolic process	213
GO:0045454	cell redox homeostasis	206
GO:0042981	regulation of apoptotic process	203
GO:0000413	protein peptidyl-prolyl isomerization	186

## Sheet: M1 - SRC - Host (MF)
Host (MF)
term_ID	description	value
GO:0005515	protein binding	36349
GO:0004930	G-protein coupled receptor activity	9794
GO:0005509	calcium ion binding	8372
GO:0003676	nucleic acid binding	8351
GO:0004672	protein kinase activity	3152
GO:0003677	DNA binding	2833
GO:0005524	ATP binding	1920
GO:0003824	catalytic activity	1780
GO:0003700	transcription factor activity, sequence-specific DNA binding	1531
GO:0005506	iron ion binding	1389
GO:0016491	oxidoreductase activity	1378
GO:0004252	serine-type endopeptidase activity	1281
GO:0005249	voltage-gated potassium channel activity	1138
GO:0005044	scavenger receptor activity	1092
GO:0005216	ion channel activity	989

## Sheet: M1 - SRC - Host (CC)
Host (CC)
term_ID	description	value
GO:0016021	integral component of membrane	2464
GO:0016020	membrane	2308
GO:0005622	intracellular	622
GO:0005576	extracellular region	523
GO:0005634	nucleus	479
GO:0005886	plasma membrane	201
GO:0005874	microtubule	198
GO:0005737	cytoplasm	162
GO:0000786	nucleosome	155
GO:0000139	Golgi membrane	97
GO:0005856	cytoskeleton	84
GO:0005813	centrosome	57
GO:0005789	endoplasmic reticulum membrane	51
GO:0005887	integral component of plasma membrane	44
GO:0005783	endoplasmic reticulum	39

## Sheet: M1 - SRC - Symbiont (BP)
Symbiont (BP)
term_ID	description	value
GO:0008152	metabolic process	1065
GO:0006508	proteolysis	604
GO:0000413	protein peptidyl-prolyl isomerization	572
GO:0009765	photosynthesis, light harvesting	415
GO:0005975	carbohydrate metabolic process	378
GO:0045454	cell redox homeostasis	326
GO:0001522	pseudouridine synthesis	323
GO:0009190	cyclic nucleotide biosynthetic process	267
GO:0015986	ATP synthesis coupled proton transport	219
GO:0006629	lipid metabolic process	212
GO:0006810	transport	200
GO:0055114	oxidation-reduction process	181
GO:0006886	intracellular protein transport	179
GO:0006807	nitrogen compound metabolic process	172
GO:0006470	protein dephosphorylation	170

## Sheet: M1 - SRC - Symbiont (MF)
Symbiont (MF)
term_ID	description	value
GO:0005515	protein binding	29906
GO:0005509	calcium ion binding	10452
GO:0003676	nucleic acid binding	4617
GO:0016491	oxidoreductase activity	3859
GO:0003824	catalytic activity	3805
GO:0004672	protein kinase activity	3781
GO:0005524	ATP binding	3244
GO:0003723	RNA binding	2520
GO:0003735	structural constituent of ribosome	2280
GO:0046872	metal ion binding	2032
GO:0003677	DNA binding	1758
GO:0003777	microtubule motor activity	1688
GO:0005216	ion channel activity	1416
GO:0016787	hydrolase activity	1164
GO:0003924	GTPase activity	1151

## Sheet: M1 - SRC - Symbiont (CC)
Symbiont (CC)
term_ID	description	value
GO:0016021	integral component of membrane	1154
GO:0005874	microtubule	1045
GO:0016020	membrane	704
GO:0005737	cytoplasm	301
GO:0000015	phosphopyruvate hydratase complex	217
GO:0005634	nucleus	216
GO:0009523	photosystem II	208
GO:0000786	nucleosome	176
GO:0005622	intracellular	146
GO:0000139	Golgi membrane	142
GO:0009522	photosystem I	140
GO:0005956	protein kinase CK2 complex	48
GO:0005643	nuclear pore	45
GO:0000148	1,3-beta-D-glucan synthase complex	41
GO:0005576	extracellular region	37

## Sheet: M1 - SRC - Shared (BP)
Shared (BP)
term_ID	description	value
GO:0008152	metabolic process	465
GO:0006508	proteolysis	327
GO:0000413	protein peptidyl-prolyl isomerization	302
GO:0045454	cell redox homeostasis	179
GO:0009190	cyclic nucleotide biosynthetic process	169
GO:0005975	carbohydrate metabolic process	163
GO:0006886	intracellular protein transport	151
GO:0009765	photosynthesis, light harvesting	128
GO:0018298	protein-chromophore linkage	128
GO:0015986	ATP synthesis coupled proton transport	115
GO:0006810	transport	107
GO:0055114	oxidation-reduction process	104
GO:0055085	transmembrane transport	102
GO:0006621	protein retention in ER lumen	99
GO:0006464	cellular protein modification process	94

## Sheet: M1 - SRC - Shared (MF)
Shared (MF)
term_ID	description	value
GO:0005515	protein binding	12607
GO:0005509	calcium ion binding	5043
GO:0003676	nucleic acid binding	2430
GO:0004672	protein kinase activity	2205
GO:0003824	catalytic activity	1913
GO:0005524	ATP binding	1574
GO:0016491	oxidoreductase activity	1537
GO:0003723	RNA binding	1359
GO:0003677	DNA binding	1029
GO:0003777	microtubule motor activity	969
GO:0046872	metal ion binding	782
GO:0003735	structural constituent of ribosome	781
GO:0004553	hydrolase activity, hydrolyzing O-glycosyl compounds	617
GO:0016787	hydrolase activity	533
GO:0005216	ion channel activity	532

## Sheet: M1 - SRC - Unassigned (BP)
Unassigned (BP)
term_ID	description	value
GO:0008152	metabolic process	993
GO:0006508	proteolysis	674
GO:0045454	cell redox homeostasis	473
GO:0000413	protein peptidyl-prolyl isomerization	431
GO:0005975	carbohydrate metabolic process	373
GO:0015986	ATP synthesis coupled proton transport	275
GO:0009765	photosynthesis, light harvesting	241
GO:0006629	lipid metabolic process	241
GO:0015074	DNA integration	235
GO:0006886	intracellular protein transport	229
GO:0009190	cyclic nucleotide biosynthetic process	223
GO:0055085	transmembrane transport	210
GO:0001522	pseudouridine synthesis	204
GO:0055114	oxidation-reduction process	180
GO:0006810	transport	172

## Sheet: M1 - SRC - Unassigned (MF)
Unassigned (MF)
term_ID	description	value
GO:0005515	protein binding	33923
GO:0005509	calcium ion binding	9506
GO:0003676	nucleic acid binding	5885
GO:0004672	protein kinase activity	4781
GO:0003824	catalytic activity	3983
GO:0016491	oxidoreductase activity	3336
GO:0005524	ATP binding	3012
GO:0003723	RNA binding	2564
GO:0003735	structural constituent of ribosome	2532
GO:0003677	DNA binding	1995
GO:0046872	metal ion binding	1921
GO:0003777	microtubule motor activity	1666
GO:0005506	iron ion binding	1387
GO:0004252	serine-type endopeptidase activity	1264
GO:0005216	ion channel activity	1062

[truncated: 12 more sheets: M1 - SRC - Unassigned (CC), M2 - SRC - Host (BP), M2 - SRC - Host (MF), M2 - SRC - Host (CC), M2 - SRC - Symbiont (BP), M2 - SRC - Symbiont (MF), M2 - SRC - Symbiont (CC), M2 - SRC - Shared (MF), M2 - SRC - Shared (BP), M2 - SRC - Unassigned (BP), M2 - SRC - Unassigned (MF), M2 - SRC - Unassigned (CC)]
