# Supplementary material for: A de novo approach to disentangle partner identity and function in holobiont systems
Source: Microbiome. 2018 Jun 9;6:105. doi: 10.1186/s40168-018-0481-9 (PMC5994019; doi:10.1186/s40168-018-0481-9)
Supplement: Supplementary file 4 — Comparison of functional annotations between SRC assembled transcriptomes and a de novo assembled transcriptome without the use of SRC_c in the case of holobiont model M3. Details of the functional annotations results for the SRC strategy applied to M3, the tables displayed correspond to the top 15 GO annotations found in host, symbiont, shared, and unassigned transcriptomes for the three levels of annotations (MF: Molecular Functions, BP: Biological Process and CC: Cellular Component). (XLSX 21 kb) [file 40168_2018_481_MOESM4_ESM.xlsx]

## Sheet: M3 - SRC - Host (BP)
Host (BP)
term_ID	description	value
GO:6813	potassium ion transport	2

## Sheet: M3 - SRC - Host (MF)
Host (MF)
term_ID	description	value
GO:5515	protein binding	11
GO:4672	protein kinase activity	7
GO:3676	nucleic acid binding	2
GO:5524	ATP binding	2
GO:46872	metal ion binding	1
GO:3677	DNA binding	1

## Sheet: M3 - SRC - Symbiont (BP)
Symbiont (BP)
term_ID	description	value
GO:9772	photosynthetic electron transport in photosystem II	24
GO:6886	intracellular protein transport	19
GO:919	cyclic nucleotide biosynthetic process	7
GO:6396	RNA processing	6
GO:652	cellular amino acid metabolic process	6
GO:681	transport	6
GO:6511	ubiquitin-dependent protein catabolic process	5
GO:55114	oxidation-reduction process	4
GO:398	mRNA splicing via spliceosome	4
GO:945	pathogenesis	3
GO:5585	transmembrane transport	3
GO:1531	protein transport	2
GO:6457	protein folding	2
GO:694	vesicle docking involved in exocytosis	2

## Sheet: M3 - SRC - Symbiont (MF)
Symbiont (MF)
term_ID	description	value
GO:0005515	protein binding	473
GO:0005509	calcium ion binding	188
GO:0005200	structural constituent of cytoskeleton	153
GO:0003677	DNA binding	111
GO:0003924	GTPase activity	88
GO:0005524	ATP binding	82
GO:0004672	protein kinase activity	81
GO:0003676	nucleic acid binding	64
GO:0003777	microtubule motor activity	60
GO:0015002	heme-copper terminal oxidase activity	38
GO:0005525	GTP binding	25
GO:0009055	electron carrier activity	23
GO:0016491	oxidoreductase activity	23
GO:0003743	translation initiation factor activity	22

## Sheet: M3 - SRC - Symbiont (CC)
Symbiont (CC)
term_ID	description	value
GO:0005874	microtubule	103
GO:0009522	photosystem I	29
GO:0016021	integral component of membrane	13
GO:0016020	membrane	11
GO:0009521	photosystem	9
GO:0005634	nucleus	9
GO:0009523	photosystem II	2
GO:0031514	motile cilium	2
GO:0036157	outer dynein arm	1
GO:0000015	phosphopyruvate hydratase complex	1
GO:0005737	cytoplasm	1
GO:0005838	proteasome regulatory particle	1

## Sheet: M3 - SRC - Shared (BP)
Shared (BP)
term_ID	description	value
GO:0034220	ion transmembrane transport	3

## Sheet: M3 - SRC - Shared (MF)
Shared (MF)
term_ID	description	value
GO:0046872	metal ion binding	6

## Sheet: M3 - SRC - Shared (CC)
Shared (CC)
term_ID	description	value
GO:0016020	membrane	5

## Sheet: M3 - SRC - Unassigned (BP)
Unassigned (BP)
term_ID	description	value
GO:0008152	metabolic process	802
GO:0006470	protein dephosphorylation	422
GO:0006886	intracellular protein transport	339
GO:0006511	ubiquitin-dependent protein catabolic process	305
GO:0006508	proteolysis	296
GO:0009190	cyclic nucleotide biosynthetic process	249
GO:0007165	signal transduction	237
GO:0016311	dephosphorylation	183
GO:0006629	lipid metabolic process	182
GO:0000413	protein peptidyl-prolyl isomerization	179
GO:0005975	carbohydrate metabolic process	165
GO:0055085	transmembrane transport	159
GO:0016579	protein deubiquitination	159
GO:0045454	cell redox homeostasis	155

## Sheet: M3 - SRC - Unassigned (MF)
Unassigned (MF)
term_ID	description	value
GO:0005515	protein binding	18425
GO:0003676	nucleic acid binding	6459
GO:0005509	calcium ion binding	5337
GO:0004672	protein kinase activity	5015
GO:0003777	microtubule motor activity	2807
GO:0003824	catalytic activity	2231
GO:0005524	ATP binding	2177
GO:0003677	DNA binding	2001
GO:0046872	metal ion binding	2001
GO:0003723	RNA binding	1920
GO:0016491	oxidoreductase activity	1359
GO:0003924	GTPase activity	1045
GO:0005089	Rho guanyl-nucleotide exchange factor activity	1001
GO:0005525	GTP binding	933

[truncated: 1 more sheets: M3 - SRC - Unassigned (CC)]
