# Supplementary material for: A de novo approach to disentangle partner identity and function in holobiont systems
Source: Microbiome. 2018 Jun 9;6:105. doi: 10.1186/s40168-018-0481-9 (PMC5994019; doi:10.1186/s40168-018-0481-9)
Supplement: Supplementary file 5 — Radiolaria-Dinophyta meta-transcriptome taxonomic assignment with MEGAN6. Table of taxonomic assignation of the 167,023 de novo assembled contigs from the assembly without SRC_c reads sorting of the holobiont model M3. (XLSX 9 kb) [file 40168_2018_481_MOESM5_ESM.xlsx]

## Sheet: Sheet1
kingdom	Group/Class	order	# contigs from meta-transcriptome	% contigs from meta-transcriptome
Rhizaria			3910	0.0234099
	Polycystinea		103	0.000616682
		Collodaria	10	5.9872e-05
		Nasselaria	55
Alveolata			2267	0.013573
	Dinophyceae		1383	0.0082803
		Gonyaulacales	6
		Gymniodinales	13
		Peridiniales	14
		Prorocentrales	3
		Suessiales	1157
		Syndiniales	7
Bacteria and Archeae			3799	0.0227454
Viruses			76	0.000455027
Other Eukaryotes			29524	0.176766
Unassigned			127447	0.763051
