# Supplementary material for: A de novo approach to disentangle partner identity and function in holobiont systems
Source: Microbiome. 2018 Jun 9;6:105. doi: 10.1186/s40168-018-0481-9 (PMC5994019; doi:10.1186/s40168-018-0481-9)
Supplement: Supplementary file 7 — SRC_c library content information and data sources. Table with detailed information of SRC_c libraries contents. The type of data and the total library sizes are displayed. It includes taxonomic contents and links to data repositories for holobiont models M1, M2, and M3 and data that constitute SRC_c reads/sequences libraries. (XLSX 13 kb) [file 40168_2018_481_MOESM7_ESM.xlsx]

## Sheet: sup_lib_data
model		species (strain)	source	note	link to data	status	Number of sequences	sequence length
M1	Holobiont	Orbicella faveolata + Dinophyta	Whole transcriptome analysis reveals changes in expression of immune-related genes during and after bleaching in a reef-building coral. Jorge Pinzòn et al. 2015	Cnidaria-Dinophya holobiont (RNA-seq raw reads)	https://www.ncbi.nlm.nih.gov/bioproject/PRJNA236103	holobiont (M1)	775,025,024 reads	25-85 bp
	Cnidaria	Acropora_digitifera Montastraea_faveolata Acropora_hyacinthu Platygyra_carnosus Acropora_millepora Pocillopora_damicornis Acropora_palmata Porites_astreoides Acropora_tenuis Porites_australiensis Astreopora_sp Porites_lobata Favia_sp Pseudodiploria_strigosa Fungia_scutaria Seriatopora_hystrix Madracis_auretenra Stylophora_pistillata Montastraea_cavernosa	Comparative genomics explains the evolutionary success of reef-forming corals. Debashish Bhattacharya et al. 2016	coral assembled transcriptomes "Coral genomic and transcriptome data compiled in this study are summarized in Figure 1—source data 1. All data were filtered to remove assembled contigs <300 bp" http://comparative.reefgenomics.org/ (transcriptome assembly)	https://elifesciences.org/articles/13288	host library	668,259 assembled contigs (584,750,855 bp)	89-46,086 bp
	Dinophyta		The Marine Microbial Eukaryote Transcriptome Sequencing Project (MMETSP): illuminating the functional diversity of eukaryotic life in the oceans through transcriptome sequencing. Keeling et al. 2014	Dinophyta (RNA-seq raw reads)	https://imicrobe.us/project/view/104	symbiont library	5,563,498,607 reads (all Dinophyta) 123,122,726 reads (only Symbiodinium sp.) 5,440,375,881 reads (Dinophyta less Symbiodinium sp.)
M2	Holobiont	Xestonspongia muta + Bacteria	Transcriptional activity of the giant barrel sponge, Xestospongia muta Holobiont: molecular evidence for metabolic interchange. Cara Fiore et al. 2015	Porifera-Bacteria holobiont (RNA-seq raw reads)	https://imicrobe.us/project/view/128	holobiont (M2)	33,220,038 reads	25-99 bp
	Porifera	Amphimedon queenslandica	Deep developmental transcriptome sequencing uncovers numerous new genes and enhances gene annotation in the sponge Amphimedon queenslandica. Selene L Fernandez-Valverde et al. 2015	Porifera (RNA-seq raw reads)	https://trace.ncbi.nlm.nih.gov/Traces/study/?acc=SRP044247	host library	642,229,924 reads
	Porifera	Haliclona amboinensis	Comparative transcriptome analysis reveals insights into the streamlined genomes of haplosclerid demosponges. Christine Guzman et al. 2016	Porifera (RNA-seq raw reads)	https://www.ncbi.nlm.nih.gov/bioproject/PRJNA264137
	Porifera	Haliclona tubifera	Comparative transcriptome analysis reveals insights into the streamlined genomes of haplosclerid demosponges. Christine Guzman et al. 2016	Porifera (RNA-seq raw reads)	https://www.ncbi.nlm.nih.gov/bioproject/?term=Haliclona%20tubifera
	Porifera	Crella elegans	A NGS approach to the encrusting Mediterranean sponge Crella elegans (Porifera, Demospongiae, Poecilosclerida): transcriptome sequencing, characterization and overview of the gene expression along three life cycle stages. A. R. Perez-Porro et al. 2013	Porifera (RNA-seq raw reads)	https://www.ncbi.nlm.nih.gov/bioproject/PRJNA182019
	Bacteria	Bacteria		bacterial gene catalog (assembled genes)	http://ocean-microbiome.embl.de/companion.html#OM-RGC	symbiont library	40,154,822 assembled genes (25,001,231,669 bp)	100-84,537 bp
M3	Holobiont	Collozoum sp. + Dinophyta	unpublished (Roscoff, FR)	Radiolaria-Dinophya holobiont (RNA-seq raw reads)	https://www.ebi.ac.uk/ena/data/view/ERX2094044	holobiont (M3)	97,857,794 reads	32-101 bp
	Radiolaria	A. elongata Collozoum sp. S. streptacantha A. scolymantha	Transcriptome analyses to investigate symbiotic relationships between marine protists. Balzano et al. 2015	Radiolaria assembled transcriptomes	None. Roscoff, FR	host library	7,215 assembled contigs (4,561,294 bp)	30-30,120 bp
	Dinophyta		The Marine Microbial Eukaryote Transcriptome Sequencing Project (MMETSP): illuminating the functional diversity of eukaryotic life in the oceans through transcriptome sequencing. Keeling et al. 2014	Dinophyta (RNA-seq raw reads)	https://imicrobe.us/project/view/104	symbiont library	5,563,498,607 reads (all Dinophyta)
